# Supplementary material for: Modulation of p53 binding to MDM2: computational studies reveal important roles of Tyr100
Source: BMC Bioinformatics. 2009 Dec 3;10(Suppl 15):S6. doi: 10.1186/1471-2105-10-S15-S6 (PMC2788357; doi:10.1186/1471-2105-10-S15-S6)
Supplement: Additional file 2 — Movie file of Trajectory Mo3A, red ribbon represents p53 and green ribbon represents MDM2. Few important side chains have been shown in 'sticks'. H-bonds appear as dashed lines. [file 1471-2105-10-S15-S6-S2.zip]

Archive with 1 entries (1 files):
- 149-Additional_File_2.mpg
