# Supplementary material for: Modulation of p53 binding to MDM2: computational studies reveal important roles of Tyr100
Source: BMC Bioinformatics. 2009 Dec 3;10(Suppl 15):S6. doi: 10.1186/1471-2105-10-S15-S6 (PMC2788357; doi:10.1186/1471-2105-10-S15-S6)
Supplement: Additional file 6 — Movie file, Trajectory Mc6A, side view [file 1471-2105-10-S15-S6-S6.zip]

Archive with 1 entries (1 files):
- 149-Additional_File_6.mpg
