# Supplementary material for: Modulation of p53 binding to MDM2: computational studies reveal important roles of Tyr100
Source: BMC Bioinformatics. 2009 Dec 3;10(Suppl 15):S6. doi: 10.1186/1471-2105-10-S15-S6 (PMC2788357; doi:10.1186/1471-2105-10-S15-S6)
Supplement: Additional file 9 — Movie file, Trajectory M1n, showing dynamics of Model 1 of NMR ensemble after deletion of residues outside the range of 25-109. The conformational change of Y100 side chains is observed. [file 1471-2105-10-S15-S6-S9.zip]

Archive with 1 entries (1 files):
- 149-Additional_File_9.mpg
