# Supplementary material for: Modulation of p53 binding to MDM2: computational studies reveal important roles of Tyr100
Source: BMC Bioinformatics. 2009 Dec 3;10(Suppl 15):S6. doi: 10.1186/1471-2105-10-S15-S6 (PMC2788357; doi:10.1186/1471-2105-10-S15-S6)
Supplement: Additional file 10 — Movie file, Trajectory M2n119. Shows the dynamics of MDM2 when the lid is close to the binding pocket. The Y100 has been shown in purple color for clarity. The Movie shows that Y100 stays in a deeply buried state when the lid is present. [file 1471-2105-10-S15-S6-S10.zip]

Archive with 1 entries (1 files):
- 149-Additional_File_10.mpg
